# Supplementary material for: Four new species of the millipede genus Eutrichodesmus Silvestri, 1910 from Laos, including two with reduced ozopores (Diplopoda, Polydesmida, Haplodesmidae)
Source: Zookeys. 2017 Mar 8;(660):43–65. doi: 10.3897/zookeys.660.11780 (PMC5549529; doi:10.3897/zookeys.660.11780)
Supplement: XML Treatment for Eutrichodesmus steineri [file zookeys.660.11780-treatment1.xml]

<!DOCTYPE tp:taxon-treatment
  PUBLIC "-//TaxonX//DTD Taxonomic Treatment Publishing DTD v0 20100105//EN" "tax-treatment-NSO.dtd">
<tp:taxon-treatment xmlns:tp="http://www.plazi.org/taxpub"><tp:treatment-meta><kwd-group><label>Taxon classification</label><kwd><named-content xmlns:xlink="http://www.w3.org/1999/xlink" content-type="kingdom">Animalia</named-content></kwd><kwd><named-content xmlns:xlink="http://www.w3.org/1999/xlink" content-type="order">Polydesmida</named-content></kwd><kwd><named-content xmlns:xlink="http://www.w3.org/1999/xlink" content-type="family">Haplodesmidae</named-content></kwd></kwd-group><mixed-citation publication-type="journal"><person-group><name><surname>Liu</surname><given-names>Weixin</given-names></name><name><surname>Golovatch</surname><given-names>Sergei</given-names></name><name><surname>Wesener</surname><given-names>Thomas</given-names></name></person-group><article-title>Four new species of the millipede genus <italic><tp:taxon-name><tp:taxon-name-part taxon-name-part-type="genus">Eutrichodesmus</tp:taxon-name-part></tp:taxon-name></italic> Silvestri, 1910 from Laos, including two with reduced ozopores (<tp:taxon-name><tp:taxon-name-part taxon-name-part-type="class">Diplopoda</tp:taxon-name-part></tp:taxon-name>, <tp:taxon-name><tp:taxon-name-part taxon-name-part-type="order">Polydesmida</tp:taxon-name-part></tp:taxon-name>, <tp:taxon-name><tp:taxon-name-part taxon-name-part-type="family">Haplodesmidae</tp:taxon-name-part></tp:taxon-name>)</article-title><source>Zookeys</source><day>8</day><month>3</month><year>2017</year><volume>2017</volume><issue>660</issue><fpage>43</fpage><lpage>65</lpage><pub-id pub-id-type="doi">10.3897/zookeys.660.11780</pub-id></mixed-citation></tp:treatment-meta><tp:nomenclature><tp:taxon-name>
              <tp:taxon-name-part taxon-name-part-type="genus">Eutrichodesmus</tp:taxon-name-part>
              <tp:taxon-name-part taxon-name-part-type="species">steineri</tp:taxon-name-part>
              <object-id xmlns:xlink="http://www.w3.org/1999/xlink" content-type="zoobank" xlink:type="simple">http://zoobank.org/C94274F9-16D8-41E0-8B38-C8DC6C7A6678</object-id>
            </tp:taxon-name><tp:taxon-authority>Liu &amp; Wesener</tp:taxon-authority><tp:taxon-status xmlns:xlink="http://www.w3.org/1999/xlink" xlink:type="simple">sp. n.</tp:taxon-status><xref ref-type="fig" rid="F1">Figs 1A</xref><xref ref-type="fig" rid="F2">, 2</xref><xref ref-type="fig" rid="F3">, 3</xref><xref ref-type="fig" rid="F4">, 4</xref></tp:nomenclature><tp:treatment-sec sec-type="material" id="SECID0EPKAE"><title>Material examined.</title><p>Holotype male (<named-content xmlns:xlink="http://www.w3.org/1999/xlink" content-type="dwc:institutional_code" xlink:type="simple">SMF</named-content>), Laos, Luang Prabang Province, Phou Khoun District, Cave Tham Deu (E 48-013-005), <named-content xmlns:xlink="http://www.w3.org/1999/xlink" content-type="dwc:verbatimCoordinates" xlink:type="simple"><named-content content-type="geo-json" specific-use="{&#34;type&#34;:&#34;Point&#34;,&#34;coordinates&#34;:[102.487944,19.434528]}" id="NCID0E4KAE" xlink:type="simple">N19°26'4.3", E102°29'16.6"</named-content></named-content>, 6.I.2007, coll. L. Price (205/07-).</p></tp:treatment-sec><tp:treatment-sec sec-type="Paratypes" id="SECID0ECLAE"><title>Paratypes.</title><p>1 male (<named-content xmlns:xlink="http://www.w3.org/1999/xlink" content-type="dwc:institutional_code" xlink:type="simple">ZFMK</named-content> MYR6130), 2 juveniles (<named-content xmlns:xlink="http://www.w3.org/1999/xlink" content-type="dwc:institutional_code" xlink:type="simple">ZFMK</named-content> MYR6126), same data as holotype; 1 male, 5 females, 7 juveniles (<named-content xmlns:xlink="http://www.w3.org/1999/xlink" content-type="dwc:institutional_code" xlink:type="simple">SMF</named-content>), same locality (E 48-013-005), 5.I.2007, coll. H. Steiner (210/07-); 1 female (<named-content xmlns:xlink="http://www.w3.org/1999/xlink" content-type="dwc:institutional_code" xlink:type="simple">ZFMK</named-content> MYR6133), same data as above; 1 male, 1 female, 1 juvenile (<named-content xmlns:xlink="http://www.w3.org/1999/xlink" content-type="dwc:institutional_code" xlink:type="simple">SMF</named-content>), same district, Cave Tham Dout (E 48-013-004), 5.I.2007, coll. L. Price (139/07-).</p></tp:treatment-sec><tp:treatment-sec sec-type="etymology" id="SECID0EBMAE"><title>Etymology.</title><p>Honours Mr. H. Steiner, one of the collectors; noun.</p></tp:treatment-sec><tp:treatment-sec sec-type="diagnosis" id="SECID0EGMAE"><title>Diagnosis.</title><p>Differs from other species of the genus in showing laterally 3-lobulated paraterga and the extremely high mid-dorsal projections on metaterga 5–19, the latter character very similar to that observed in <italic><tp:taxon-name><tp:taxon-name-part taxon-name-part-type="genus">Eutrichodesmus</tp:taxon-name-part> <tp:taxon-name-part taxon-name-part-type="species">macclurei</tp:taxon-name-part></tp:taxon-name></italic> Hoffman, 1977, from western Malaysia (<xref ref-type="bibr" rid="B21">Hoffman 1977</xref>). However, <italic><tp:taxon-name><tp:taxon-name-part taxon-name-part-type="genus">Eutrichodesmus</tp:taxon-name-part> <tp:taxon-name-part taxon-name-part-type="species">steineri</tp:taxon-name-part></tp:taxon-name></italic> sp. n. is distinct from <italic><tp:taxon-name><tp:taxon-name-part taxon-name-part-type="genus">Eutrichodesmus</tp:taxon-name-part> <tp:taxon-name-part taxon-name-part-type="species">macclurei</tp:taxon-name-part></tp:taxon-name></italic> in the gonopod, which has a long, digitiform, distofemoral process, <italic>vs.</italic> a short spiniform process in the counterpart. See also Key above.</p></tp:treatment-sec><tp:treatment-sec sec-type="description" id="SECID0ETNAE"><title>Description.</title><p>Length of adults of both sexes ca. 9.5–10.0 mm, width 0.8–1.0 mm and 2.0–2.2 mm on midbody pro- and metazona, respectively.</p><p>Coloration uniformly grey-brown with pallid antennae (Fig. <xref ref-type="fig" rid="F1">1A</xref>).</p><p>Adults with 20 segments (Fig. <xref ref-type="fig" rid="F1">1A</xref>), body subcylindrical, conglobation complete.</p><!--PageBreak--><p>Head slightly transverse, frons densely pilose, microgranular except for clypeus, with a paramedian pair of rounded, paramedian, microvillose knobs above antennal sockets (Fig. <xref ref-type="fig" rid="F2">2A</xref>). Epicranial suture conspicuous.</p><p>Antennae densely pilose, short, but slender, only slightly clavate (Figs <xref ref-type="fig" rid="F2">2A</xref>, <xref ref-type="fig" rid="F3">3A</xref>). In length, antennomere 6 &gt; 3 &gt; 2 &gt; 4 = 5 &gt; 7 &gt; 1. Antennomeres 5 and 6 each with an evident group of minute bacilliform sensilla dorso-apically; disc with four sensory cones apically (Figs <xref ref-type="fig" rid="F2">2A</xref>, <xref ref-type="fig" rid="F3">3A</xref>).</p><fig id="F2" position="float" orientation="portrait"><label>Figure 2.</label><caption><p>
                  <italic><tp:taxon-name><tp:taxon-name-part taxon-name-part-type="genus">Eutrichodesmus</tp:taxon-name-part> <tp:taxon-name-part taxon-name-part-type="species">steineri</tp:taxon-name-part></tp:taxon-name></italic> sp. n., <abbrev xmlns:xlink="http://www.w3.org/1999/xlink" xlink:title="Scanning electron microscopy" id="ABBRID0EQPAE" xlink:type="simple">SEM</abbrev>, male paratype from Cave Tham Deu. <bold>A</bold> head (H) and left antenna, frontal view <bold>B</bold> segments 2 and 3, lateral view <bold>C.</bold> segments 4 and 5, lateral view (m2–m5 = metaterga 2–5) <bold>D</bold> collum (<abbrev xmlns:xlink="http://www.w3.org/1999/xlink" xlink:title="collum" id="ABBRID0E3PAE" xlink:type="simple">Co</abbrev>), dorsal view <bold>E</bold> segments 6 and 7, lateral view (m6–m7 = metaterga 6, 7) <bold>F</bold> telson, subventral view <bold>G</bold> cross-section of segment 11, caudal view <bold>H</bold> segments 8–10, dorsal view <bold>I</bold> segments 17–19 and telson, lateral view (m8–m10, m17–m19 = metaterga 8–10, 17–19).</p></caption><graphic xmlns:xlink="http://www.w3.org/1999/xlink" xlink:href="zookeys-660-043-g002.jpg" position="float" orientation="portrait" xlink:type="simple" id="oo_125483.jpg"/></fig><p>Labrum usually with three, rarely five teeth, lateral ones smaller (Fig. <xref ref-type="fig" rid="F2">2A</xref>).</p><p>Gnathochilarium (Fig. <xref ref-type="fig" rid="F3">3B</xref>) with a long bacilliform sensillum apically on each lamella lingualis (<bold><abbrev xmlns:xlink="http://www.w3.org/1999/xlink" xlink:title="lamellae linguales" id="ABBRID0E3QAE" xlink:type="simple">ll</abbrev></bold>); mentum (<bold>m</bold>) triangular.</p><fig id="F3" position="float" orientation="portrait"><label>Figure 3.</label><caption><p>
                  <italic><tp:taxon-name><tp:taxon-name-part taxon-name-part-type="genus">Eutrichodesmus</tp:taxon-name-part> <tp:taxon-name-part taxon-name-part-type="species">steineri</tp:taxon-name-part></tp:taxon-name></italic> sp. n., <abbrev xmlns:xlink="http://www.w3.org/1999/xlink" xlink:title="Scanning electron microscopy" id="ABBRID0EVRAE" xlink:type="simple">SEM</abbrev>, male paratype from Cave Tham Deu. <bold>A</bold> right antenna, lateral view (a2–a7 = antennomeres 2–7) <bold>B</bold> gnathochilarium, ventral view (<abbrev xmlns:xlink="http://www.w3.org/1999/xlink" xlink:title="lateral palpus" id="ABBRID0E4RAE" xlink:type="simple">lp</abbrev> = lateral palpus; <abbrev xmlns:xlink="http://www.w3.org/1999/xlink" xlink:title="inner palpus" id="ABBRID0EBSAE" xlink:type="simple">ip</abbrev> = inner palpus; <abbrev xmlns:xlink="http://www.w3.org/1999/xlink" xlink:title="stipites" id="ABBRID0EFSAE" xlink:type="simple">st</abbrev> = stipites; <abbrev xmlns:xlink="http://www.w3.org/1999/xlink" xlink:title="lamellae linguales" id="ABBRID0EJSAE" xlink:type="simple">ll</abbrev> = lamellae linguales; m = mentum) <bold>C</bold> right mandible, general view (<abbrev xmlns:xlink="http://www.w3.org/1999/xlink" xlink:title="external tooth" id="ABBRID0EPSAE" xlink:type="simple">et</abbrev> = external tooth; <abbrev xmlns:xlink="http://www.w3.org/1999/xlink" xlink:title="internal tooth" id="ABBRID0ETSAE" xlink:type="simple">it</abbrev> = internal tooth; <abbrev xmlns:xlink="http://www.w3.org/1999/xlink" xlink:title="pectinate lamellae" id="ABBRID0EXSAE" xlink:type="simple">pl</abbrev> = pectinate lamellae; <abbrev xmlns:xlink="http://www.w3.org/1999/xlink" xlink:title="intermediate area" id="ABBRID0E2SAE" xlink:type="simple">ia</abbrev> = intermediate area; <abbrev xmlns:xlink="http://www.w3.org/1999/xlink" xlink:title="molar plate" id="ABBRID0E6SAE" xlink:type="simple">mp</abbrev> = molar plate) <bold>D</bold> prozonum 8, dorsal view <bold>E</bold> paratergum 17 (p17), lateral view <bold>F</bold> limbus of metatergum 5, lateral view <bold>G</bold> endotergum 7 <bold>H</bold> ozopore (o) and a seta of paratergum 17, general view <bold>I</bold> a seta (<abbrev xmlns:xlink="http://www.w3.org/1999/xlink" xlink:title="seta" id="ABBRID0EPTAE" xlink:type="simple">se</abbrev>) <bold>J</bold> stigmata (<abbrev xmlns:xlink="http://www.w3.org/1999/xlink" xlink:title="stigmata" id="ABBRID0EVTAE" xlink:type="simple">st</abbrev>) on segment 6, ventral view <bold>K</bold> midbody leg, frontal view (<abbrev xmlns:xlink="http://www.w3.org/1999/xlink" xlink:title="femur" id="ABBRID0E2TAE" xlink:type="simple">fe</abbrev> = femur; <abbrev xmlns:xlink="http://www.w3.org/1999/xlink" xlink:title="tarsus" id="ABBRID0E6TAE" xlink:type="simple">ta</abbrev> = tarsus; <abbrev xmlns:xlink="http://www.w3.org/1999/xlink" xlink:title="apicolateral lobe" id="ABBRID0EDUAE" xlink:type="simple">cl</abbrev> = claw) <bold>L</bold> spinnerets (sp), subventral view <bold>M</bold> left gonopod, mesal view (<abbrev xmlns:xlink="http://www.w3.org/1999/xlink" xlink:title="distofemoral process" id="ABBRID0ELUAE" xlink:type="simple">dp</abbrev> = distofemoral process; <abbrev xmlns:xlink="http://www.w3.org/1999/xlink" xlink:title="micropapillate process" id="ABBRID0EPUAE" xlink:type="simple">pp</abbrev> = papillate process) <bold>N</bold> tip of left gonopod, mesal view (<abbrev xmlns:xlink="http://www.w3.org/1999/xlink" xlink:title="lobule" id="ABBRID0EVUAE" xlink:type="simple">lo</abbrev> = lobule) <bold>O</bold> female paratype, vulvae, general view (<abbrev xmlns:xlink="http://www.w3.org/1999/xlink" xlink:title="operculum" id="ABBRID0E2UAE" xlink:type="simple">op</abbrev> = operculum; b = bursa).</p></caption><graphic xmlns:xlink="http://www.w3.org/1999/xlink" xlink:href="zookeys-660-043-g003.jpg" position="float" orientation="portrait" xlink:type="simple" id="oo_125484.jpg"/></fig><p>Mandible with a movable external tooth (<bold><abbrev xmlns:xlink="http://www.w3.org/1999/xlink" xlink:title="external tooth" id="ABBRID0EHVAE" xlink:type="simple">et</abbrev></bold>), an internal tooth (<bold><abbrev xmlns:xlink="http://www.w3.org/1999/xlink" xlink:title="internal tooth" id="ABBRID0EMVAE" xlink:type="simple">it</abbrev></bold>) with four cusps; six pectinate lamellae (<bold><abbrev xmlns:xlink="http://www.w3.org/1999/xlink" xlink:title="pectinate lamellae" id="ABBRID0EQVAE" xlink:type="simple">pl</abbrev></bold>) consisting of long, smooth teeth; intermediate area (<bold><abbrev xmlns:xlink="http://www.w3.org/1999/xlink" xlink:title="intermediate area" id="ABBRID0EWVAE" xlink:type="simple">ia</abbrev></bold>) covered with small cuticular scales; a large, stairs-like molar plate (<bold><abbrev xmlns:xlink="http://www.w3.org/1999/xlink" xlink:title="molar plate" id="ABBRID0E2VAE" xlink:type="simple">mp</abbrev></bold>) close to anterior fringe with pin-like structures (Fig. <xref ref-type="fig" rid="F3">3C</xref>).</p><p>Collum subtrapeziform (Fig. <xref ref-type="fig" rid="F2">2D</xref>), slightly broader than head, not covering the latter from above; dorsal surface with six transverse rows of round microvillose tubercles, flattened medially (Fig. <xref ref-type="fig" rid="F2">2D</xref>); each tubercle crowned by a 2-segmented seta, these setae being mostly abraded. Frontal margin slightly elevated (Fig. <xref ref-type="fig" rid="F2">2D</xref>).</p><p>Prozona very finely alveolate; stricture between pro- and metazona broad, shallow and smooth (Fig. <xref ref-type="fig" rid="F3">3D</xref>). Limbus regularly crenulate (Fig. <xref ref-type="fig" rid="F3">3F–G</xref>). Endotergum smooth (Fig. <xref ref-type="fig" rid="F3">3G</xref>).</p><p>Metaterga 2–4 each with three transverse mixostictic rows of similar small tubercles extending onto paraterga (Fig. <xref ref-type="fig" rid="F2">2B–C</xref>), 7(8) + 7(8) per row. Three transverse rows of very small, shallow, microvillose tuberculations on metaterga 5–19 (Fig. <xref ref-type="fig" rid="F2">2C, E, H–I</xref>), while metaterga 5–19 with a very high, large, mid-dorsal projection bifid on each side (Figs <xref ref-type="fig" rid="F1">1A</xref>, <xref ref-type="fig" rid="F2">2C, E, G–I</xref>). Projections 5–17 directed upright, then inclined slightly caudad on metaterga 18 and 19 (Fig. <xref ref-type="fig" rid="F2">2I</xref>). Metatergal setae 2-segmented, often abraded (Fig. <xref ref-type="fig" rid="F3">3H–I</xref>).</p><p>Paraterga with evident shoulders anteriorly, strongly declivous, broad and usually trilobate laterally (Figs <xref ref-type="fig" rid="F2">2H–I</xref>, <xref ref-type="fig" rid="F3">3E</xref>), evidently extending down below level of venter (Fig. <xref ref-type="fig" rid="F2">2G</xref>); caudolaterally at base with two distinct lobulations (Figs <xref ref-type="fig" rid="F2">2H–I</xref>, <xref ref-type="fig" rid="F3">3E</xref>). Para<!--PageBreak-->terga 2 strongly enlarged, a lateral lobulation indistinct, but two caudolateral lobulations evident (Fig. <xref ref-type="fig" rid="F2">2B</xref>); paraterga 3 and 4 slightly shorter than others, bilobate laterally (Fig. <xref ref-type="fig" rid="F2">2B</xref>).</p><p>Pore formula normal (5, 7, 9, 10, 12, 13, 15–19), ozopores distinct, each located near top of caudolateral lobulation (Figs <xref ref-type="fig" rid="F2">2E</xref>, <xref ref-type="fig" rid="F3">3E, H</xref>).</p><p>Pre-anal ring short, with four transverse rows of very small and flat tuberculations (Fig. <xref ref-type="fig" rid="F2">2F, I</xref>). Epiproct apically with four spinnerets (Fig. <xref ref-type="fig" rid="F3">3L</xref>). Paraprocts and hypoproct densely microvillose; paraprocts with two pairs of long setae, hypoproct subtrapeziform, with two long setae (Fig. <xref ref-type="fig" rid="F2">2F</xref>).</p><p>Pleurosternal keels absent. Sterna very narrow (Fig. <xref ref-type="fig" rid="F2">2G</xref>), but much broader only between male coxae 6–7 and 9. Stigmata clearly visible (Fig. <xref ref-type="fig" rid="F3">3J</xref>). Gonopod aperture suboval.</p><p>Legs long and slender, nearly reaching tips of paraterga (Fig. <xref ref-type="fig" rid="F2">2G</xref>); tarsus longer than femur; claw simple, curved ventrad (Fig. <xref ref-type="fig" rid="F3">3K</xref>).</p><p>Gonopods (Figs <xref ref-type="fig" rid="F3">3M–N</xref>, <xref ref-type="fig" rid="F4">4</xref>) simple. Coxae large, abundantly micropapillate and setose ventrolaterally. Telopodite slightly longer than coxite, slender throughout, subfalcate, distinctly curved ventrad, setose in its basal part, with a prominent, digitiform, lateral, distofemoral process (<bold><abbrev xmlns:xlink="http://www.w3.org/1999/xlink" xlink:title="distofemoral process" id="ABBRID0EQ1AE" xlink:type="simple">dp</abbrev></bold>) at about basal one-third. Acropodite with a micropapillate process (<bold><abbrev xmlns:xlink="http://www.w3.org/1999/xlink" xlink:title="micropapillate process" id="ABBRID0EU1AE" xlink:type="simple">pp</abbrev></bold>) at midway; seminal groove long, terminating in a hairpad at a small, triangular, mesal lobule (<bold><abbrev xmlns:xlink="http://www.w3.org/1999/xlink" xlink:title="lobule" id="ABBRID0E11AE" xlink:type="simple">lo</abbrev></bold>) subapically.</p><fig id="F4" position="float" orientation="portrait"><label>Figure 4.</label><caption><p>
                  <italic><tp:taxon-name><tp:taxon-name-part taxon-name-part-type="genus">Eutrichodesmus</tp:taxon-name-part> <tp:taxon-name-part taxon-name-part-type="species">steineri</tp:taxon-name-part></tp:taxon-name></italic> sp. n., male paratype from Cave Tham Deu. <bold>A–B</bold> right gonopod, sublateral and mesal views, respectively. Abbreviations: <abbrev xmlns:xlink="http://www.w3.org/1999/xlink" xlink:title="distofemoral process" id="ABBRID0ET2AE" xlink:type="simple">dp</abbrev> = distofemoral process; <abbrev xmlns:xlink="http://www.w3.org/1999/xlink" xlink:title="micropapillate process" id="ABBRID0EX2AE" xlink:type="simple">pp</abbrev> = papillate process; <abbrev xmlns:xlink="http://www.w3.org/1999/xlink" xlink:title="lobule" id="ABBRID0E22AE" xlink:type="simple">lo</abbrev> = lobule.</p></caption><graphic xmlns:xlink="http://www.w3.org/1999/xlink" xlink:href="zookeys-660-043-g004.jpg" position="float" orientation="portrait" xlink:type="simple" id="oo_125485.jpg"/></fig><p>Vulvae lying inside a membranous sac, each vulva consisting of a large horseshoe-shaped operculum (<bold><abbrev xmlns:xlink="http://www.w3.org/1999/xlink" xlink:title="operculum" id="ABBRID0EH3AE" xlink:type="simple">op</abbrev></bold>) and a bursa (<bold>b</bold>) with several long setae (Fig. <xref ref-type="fig" rid="F3">3O</xref>).</p></tp:treatment-sec><tp:treatment-sec><!--Section generated to contain objects referenced in tp:taxon-treatment.--><fig id="F1" position="float" orientation="portrait"><label>Figure 1.</label><caption><p>Habitus photographs. <bold>A</bold> <italic><tp:taxon-name><tp:taxon-name-part taxon-name-part-type="genus">Eutrichodesmus</tp:taxon-name-part> <tp:taxon-name-part taxon-name-part-type="species">steineri</tp:taxon-name-part></tp:taxon-name></italic> sp. n., male paratype (<named-content xmlns:xlink="http://www.w3.org/1999/xlink" content-type="dwc:institutional_code" xlink:type="simple">SMF</named-content>) from Cave Tham Dout, ventrolateral view <bold>B</bold> <italic><tp:taxon-name><tp:taxon-name-part taxon-name-part-type="genus">Eutrichodesmus</tp:taxon-name-part> <tp:taxon-name-part taxon-name-part-type="species">deporatus</tp:taxon-name-part></tp:taxon-name></italic> sp. n., a male ecological photo from Cave Tham Pathok, sublateral view <bold>C</bold> <italic><tp:taxon-name><tp:taxon-name-part taxon-name-part-type="genus">Eutrichodesmus</tp:taxon-name-part> <tp:taxon-name-part taxon-name-part-type="species">paraster</tp:taxon-name-part></tp:taxon-name></italic> sp. n., male holotype (<named-content xmlns:xlink="http://www.w3.org/1999/xlink" content-type="dwc:institutional_code" xlink:type="simple">SMF</named-content>) from Cave Tham Long Puang, lateral view <bold>D</bold> <italic><tp:taxon-name><tp:taxon-name-part taxon-name-part-type="genus">Eutrichodesmus</tp:taxon-name-part> <tp:taxon-name-part taxon-name-part-type="species">parvus</tp:taxon-name-part></tp:taxon-name></italic> sp. n., male paratype (<named-content xmlns:xlink="http://www.w3.org/1999/xlink" content-type="dwc:institutional_code" xlink:type="simple">ZFMK</named-content>) from Cave Tham Nam Long, lateral view.</p></caption><graphic xmlns:xlink="http://www.w3.org/1999/xlink" xlink:href="zookeys-660-043-g001.jpg" position="float" orientation="portrait" xlink:type="simple" id="oo_125482.jpg"/></fig></tp:treatment-sec><ref-list><ref id="B21"><mixed-citation xmlns:xlink="http://www.w3.org/1999/xlink" xlink:type="simple">
          <person-group><name name-style="western"><surname>Hoffman</surname><given-names>RL</given-names></name></person-group> (<year>1977</year>) <article-title>The systematic position of the diplopod family <tp:taxon-name><tp:taxon-name-part taxon-name-part-type="family">Doratodesmidae</tp:taxon-name-part></tp:taxon-name>, and description of a new genus from Malaya (<tp:taxon-name><tp:taxon-name-part taxon-name-part-type="order">Polydesmida</tp:taxon-name-part></tp:taxon-name>).</article-title> <source>Pacific Insects</source> <volume>17</volume>(<issue>2–3</issue>): <fpage>247</fpage>–<lpage>255</lpage>.</mixed-citation></ref></ref-list></tp:taxon-treatment>
