# Supplementary material for: Four new species of the millipede genus Eutrichodesmus Silvestri, 1910 from Laos, including two with reduced ozopores (Diplopoda, Polydesmida, Haplodesmidae)
Source: Zookeys. 2017 Mar 8;(660):43–65. doi: 10.3897/zookeys.660.11780 (PMC5549529; doi:10.3897/zookeys.660.11780)
Supplement: XML Treatment for Eutrichodesmus deporatus [file zookeys.660.11780-treatment2.xml]

<!DOCTYPE tp:taxon-treatment
  PUBLIC "-//TaxonX//DTD Taxonomic Treatment Publishing DTD v0 20100105//EN" "tax-treatment-NSO.dtd">
<tp:taxon-treatment xmlns:tp="http://www.plazi.org/taxpub"><tp:treatment-meta><kwd-group><label>Taxon classification</label><kwd><named-content xmlns:xlink="http://www.w3.org/1999/xlink" content-type="kingdom">Animalia</named-content></kwd><kwd><named-content xmlns:xlink="http://www.w3.org/1999/xlink" content-type="order">Polydesmida</named-content></kwd><kwd><named-content xmlns:xlink="http://www.w3.org/1999/xlink" content-type="family">Haplodesmidae</named-content></kwd></kwd-group><mixed-citation publication-type="journal"><person-group><name><surname>Liu</surname><given-names>Weixin</given-names></name><name><surname>Golovatch</surname><given-names>Sergei</given-names></name><name><surname>Wesener</surname><given-names>Thomas</given-names></name></person-group><article-title>Four new species of the millipede genus <italic><tp:taxon-name><tp:taxon-name-part taxon-name-part-type="genus">Eutrichodesmus</tp:taxon-name-part></tp:taxon-name></italic> Silvestri, 1910 from Laos, including two with reduced ozopores (<tp:taxon-name><tp:taxon-name-part taxon-name-part-type="class">Diplopoda</tp:taxon-name-part></tp:taxon-name>, <tp:taxon-name><tp:taxon-name-part taxon-name-part-type="order">Polydesmida</tp:taxon-name-part></tp:taxon-name>, <tp:taxon-name><tp:taxon-name-part taxon-name-part-type="family">Haplodesmidae</tp:taxon-name-part></tp:taxon-name>)</article-title><source>Zookeys</source><day>8</day><month>3</month><year>2017</year><volume>2017</volume><issue>660</issue><fpage>43</fpage><lpage>65</lpage><pub-id pub-id-type="doi">10.3897/zookeys.660.11780</pub-id></mixed-citation></tp:treatment-meta><tp:nomenclature><tp:taxon-name>
              <tp:taxon-name-part taxon-name-part-type="genus">Eutrichodesmus</tp:taxon-name-part>
              <tp:taxon-name-part taxon-name-part-type="species">deporatus</tp:taxon-name-part>
              <object-id xmlns:xlink="http://www.w3.org/1999/xlink" content-type="zoobank" xlink:type="simple">http://zoobank.org/F01FD071-6226-4A7F-A3AB-45FCFF7FFA1E</object-id>
            </tp:taxon-name><tp:taxon-authority>Liu &amp; Wesener</tp:taxon-authority><tp:taxon-status xmlns:xlink="http://www.w3.org/1999/xlink" xlink:type="simple">sp. n.</tp:taxon-status><xref ref-type="fig" rid="F1">Figs 1B</xref><xref ref-type="fig" rid="F5">, 5</xref><xref ref-type="fig" rid="F6">, 6</xref><xref ref-type="fig" rid="F7">, 7</xref><!--PageBreak--></tp:nomenclature><tp:treatment-sec sec-type="material" id="SECID0EL5AE"><title>Material examined.</title><p>Holotype male (<named-content xmlns:xlink="http://www.w3.org/1999/xlink" content-type="dwc:institutional_code" xlink:type="simple">SMF</named-content>), Laos, Luang Prabang Prov., NE Luang Prabang, Nam Ou, Nong Khiao, Cave Tham Pathok, hand collected, <named-content xmlns:xlink="http://www.w3.org/1999/xlink" content-type="dwc:verbatimCoordinates" xlink:type="simple"><named-content content-type="geo-json" specific-use="{&#34;type&#34;:&#34;Point&#34;,&#34;coordinates&#34;:[102.632083,20.551367]}" id="NCID0EZ5AE" xlink:type="simple">N20°33.082', E102°37.925'</named-content></named-content>, 373 m, 11.III.2006, coll. P. Jäger &amp; J. Altmann.</p></tp:treatment-sec><tp:treatment-sec sec-type="Paratypes" id="SECID0E55AE"><title>Paratypes.</title><p>1 male, 1 female (<named-content xmlns:xlink="http://www.w3.org/1999/xlink" content-type="dwc:institutional_code" xlink:type="simple">ZFMK</named-content> MYR6128 &amp; 6129), same data as holotype; 2 females, 3 juveniles (<named-content xmlns:xlink="http://www.w3.org/1999/xlink" content-type="dwc:institutional_code" xlink:type="simple">SMF</named-content>), same data as holotype; 1 male (<named-content xmlns:xlink="http://www.w3.org/1999/xlink" content-type="dwc:institutional_code" xlink:type="simple">SMF</named-content>), same locality, 29.II.2008, coll. P. Jäger.</p></tp:treatment-sec><tp:treatment-sec sec-type="etymology" id="SECID0ET6AE"><title>Etymology.</title><p>To emphasize the ozopores in this species being mostly reduced; adjective.</p></tp:treatment-sec><tp:treatment-sec sec-type="diagnosis" id="SECID0EY6AE"><title>Diagnosis.</title><p>Differs from all other species of the genus in the ozopores retained only on body segment 17, coupled with the gonopod acropodite showing a slightly bifid dorsolateral tooth subapically. See also Key above.</p></tp:treatment-sec><tp:treatment-sec sec-type="description" id="SECID0E46AE"><title>Description.</title><p>Length of adults of both sexes ca. 7.5–8.0 mm, width 0.6–0.8 mm and 1.6–1.8 mm on midbody pro- and metazona, respectively.</p><p>Coloration uniformly pallid (Fig. <xref ref-type="fig" rid="F1">1B</xref>).</p><p>Adults with 20 segments (Fig. <xref ref-type="fig" rid="F1">1B</xref>), body conglobation complete.</p><p>Antennae short, but slender (Figs <xref ref-type="fig" rid="F1">1B</xref>, <xref ref-type="fig" rid="F5">5A</xref>); in length, antennomere 6 &gt; 3 = 2 &gt; 4 = 5 &gt; 7 &gt; 1.</p><p>Labrum with three teeth (Fig. <xref ref-type="fig" rid="F5">5A</xref>).</p><p>Head (Fig. <xref ref-type="fig" rid="F5">5A</xref>), bacilliform sensilla on antennae (Fig. <xref ref-type="fig" rid="F6">6A</xref>), gnathochilarium (Fig. <xref ref-type="fig" rid="F6">6D</xref>), mandibles (Fig. <xref ref-type="fig" rid="F6">6B</xref>), prozona (Fig. <xref ref-type="fig" rid="F5">5E</xref>), endoterga, metatergal setae (Fig. <xref ref-type="fig" rid="F6">6H</xref>), sterna (Fig. <xref ref-type="fig" rid="F6">6E</xref>), pleurosternal keels, stigmata (Fig. <xref ref-type="fig" rid="F6">6I–J</xref>), legs (Fig. <xref ref-type="fig" rid="F6">6K</xref>), gonopod aperture, telson (Fig. <xref ref-type="fig" rid="F5">5I–J</xref>), and vulvae (Fig. <xref ref-type="fig" rid="F6">6K</xref>) all similar to <italic><tp:taxon-name><tp:taxon-name-part taxon-name-part-type="genus">Eutrichodesmus</tp:taxon-name-part> <tp:taxon-name-part taxon-name-part-type="species">steineri</tp:taxon-name-part></tp:taxon-name></italic> sp. n.</p><fig id="F5" position="float" orientation="portrait"><label>Figure 5.</label><caption><p>
                  <italic><tp:taxon-name><tp:taxon-name-part taxon-name-part-type="genus">Eutrichodesmus</tp:taxon-name-part> <tp:taxon-name-part taxon-name-part-type="species">deporatus</tp:taxon-name-part></tp:taxon-name></italic> sp. n., <abbrev xmlns:xlink="http://www.w3.org/1999/xlink" xlink:title="Scanning electron microscopy" id="ABBRID0ELDAG" xlink:type="simple">SEM</abbrev>, male paratype from Cave Tham Pathok. <bold>A</bold> head (H) and left antenna, frontal view <bold>B</bold> segments 4 and 5, dorsal view <bold>C</bold> segment 3, dorsal view (m3–m5 = metaterga 3–5 <bold>D</bold> collum (<abbrev xmlns:xlink="http://www.w3.org/1999/xlink" xlink:title="collum" id="ABBRID0EXDAG" xlink:type="simple">Co</abbrev>) and segment 2 (m2 = metatergum 2), dorsal view <bold>E</bold> prozonum 15, dorsal view <bold>F</bold> segments 17–19 and telson, lateral view (m17–m19 = metaterga 17–19) <bold>G</bold> cross-section of segment 6, caudal view <bold>H</bold> segments 14 and 15, dorsal view (m14–m15 = metaterga 14–15) <bold>I</bold> telson, subventral view <bold>J</bold> spinnerets (sp), subventral view.</p></caption><graphic xmlns:xlink="http://www.w3.org/1999/xlink" xlink:href="zookeys-660-043-g005.jpg" position="float" orientation="portrait" xlink:type="simple" id="oo_125486.jpg"/></fig><p>Collum subtrapeziform, with five transverse rows of round microvillose tubercles, flattened medially (Fig. <xref ref-type="fig" rid="F5">5D</xref>). Fore margin with two distinct tubercles on each side (Fig. <xref ref-type="fig" rid="F5">5D</xref>).</p><p>Stricture between pro- and metazona broad and shallow, finely microgranulate (Fig. <xref ref-type="fig" rid="F5">5E</xref>). Limbus with relatively long crenulations and nearby abundant microvilli (Fig. <xref ref-type="fig" rid="F6">6F</xref>).</p><fig id="F6" position="float" orientation="portrait"><label>Figure 6.</label><caption><p>
                  <italic><tp:taxon-name><tp:taxon-name-part taxon-name-part-type="genus">Eutrichodesmus</tp:taxon-name-part> <tp:taxon-name-part taxon-name-part-type="species">deporatus</tp:taxon-name-part></tp:taxon-name></italic> sp. n., <abbrev xmlns:xlink="http://www.w3.org/1999/xlink" xlink:title="Scanning electron microscopy" id="ABBRID0ETFAG" xlink:type="simple">SEM</abbrev>, male paratype from Cave Tham Pathok. <bold>A</bold> right antenna, lateral view (a1–a7 = antennomeres 1–7) <bold>B</bold> right mandible, general view (<abbrev xmlns:xlink="http://www.w3.org/1999/xlink" xlink:title="external tooth" id="ABBRID0E2FAG" xlink:type="simple">et</abbrev> = external tooth; <abbrev xmlns:xlink="http://www.w3.org/1999/xlink" xlink:title="internal tooth" id="ABBRID0E6FAG" xlink:type="simple">it</abbrev> = internal tooth; <abbrev xmlns:xlink="http://www.w3.org/1999/xlink" xlink:title="pectinate lamellae" id="ABBRID0EDGAG" xlink:type="simple">pl</abbrev> = pectinate lamellae; <abbrev xmlns:xlink="http://www.w3.org/1999/xlink" xlink:title="intermediate area" id="ABBRID0EHGAG" xlink:type="simple">ia</abbrev> = intermediate area; <abbrev xmlns:xlink="http://www.w3.org/1999/xlink" xlink:title="molar plate" id="ABBRID0ELGAG" xlink:type="simple">mp</abbrev> = molar plate) <bold>C</bold> paratergum 17 (p17) and 18 (p18), dorsal view <bold>D</bold> tip of gnathochilarium, ventral view <bold>E</bold> sternum 6, caudal view <bold>F</bold> limbus of metatergum 14, dorsal view <bold>G</bold> ozopore (o) on paratergum 17 <bold>H</bold> a seta (<abbrev xmlns:xlink="http://www.w3.org/1999/xlink" xlink:title="seta" id="ABBRID0E2GAG" xlink:type="simple">se</abbrev>) on metatergum 14, general view <bold>I</bold> stigmata (st), detail <bold>J</bold> stigmata of segment 17, subventral view <bold>K</bold> female paratype, vulvae, general view (<abbrev xmlns:xlink="http://www.w3.org/1999/xlink" xlink:title="operculum" id="ABBRID0EFHAG" xlink:type="simple">op</abbrev> = operculum; b = bursa) <bold>L</bold> midbody leg, frontal view (fem = femur; <abbrev xmlns:xlink="http://www.w3.org/1999/xlink" xlink:title="tarsus" id="ABBRID0ELHAG" xlink:type="simple">ta</abbrev> = tarsus) <bold>M</bold> right gonopod, mesal view (<abbrev xmlns:xlink="http://www.w3.org/1999/xlink" xlink:title="distofemoral process" id="ABBRID0ERHAG" xlink:type="simple">dp</abbrev> = distofemoral process; <abbrev xmlns:xlink="http://www.w3.org/1999/xlink" xlink:title="micropapillate process" id="ABBRID0EVHAG" xlink:type="simple">pp</abbrev> = papillate process) <bold>N</bold> tip of right gonopod, mesal view (t1–2 = teeth 1–2).</p></caption><graphic xmlns:xlink="http://www.w3.org/1999/xlink" xlink:href="zookeys-660-043-g006.jpg" position="float" orientation="portrait" xlink:type="simple" id="oo_125500.jpg"/></fig><p>Metaterga 2–5 with three transverse mixostictic rows of similarly microvillose tubercles, flattened medially, about 7 + 7 per row (Fig. <xref ref-type="fig" rid="F5">5B–D</xref>). Three transverse rows of rather small, flat tuberculations on metaterga 6–19 (Fig. <xref ref-type="fig" rid="F5">5F–H</xref>). Metaterga 5–19 each with a very high, large, bifid, mid-dorsal projection (Fig. <xref ref-type="fig" rid="F5">5B, F–H</xref>). Projections 5–17 upright, then directed slightly caudad on matetaga 18 and 19 (Fig. <xref ref-type="fig" rid="F5">5F</xref>).</p><p>Front margin of paraterga 2–4 strongly elevated (Fig. <xref ref-type="fig" rid="F5">5B–D</xref>). Paraterga 2 strongly enlarged, vaguely trilobate laterally, with four frontal and three caudal evident lobulations (Fig. <xref ref-type="fig" rid="F5">5D</xref>); paraterga 3 and 4 slightly shorter than others, bilobate laterally (Fig. <xref ref-type="fig" rid="F5">5B–C</xref>); following paraterga laterally 3- or 4-lobulated, caudolaterally at base with two distinct lobulations (Figs <xref ref-type="fig" rid="F5">5F, H</xref>, <xref ref-type="fig" rid="F6">6C</xref>).</p><p>Ozopores mostly reduced, only visible on paraterga 17 (Fig. <xref ref-type="fig" rid="F6">6G</xref>).</p><p>Gonopods (Figs <xref ref-type="fig" rid="F6">6M–N</xref>, <xref ref-type="fig" rid="F7">7</xref>) simple. Coxae abundantly micropapillate and sparsely setose ventrolaterally, with an apicolateral lobe (<bold><abbrev xmlns:xlink="http://www.w3.org/1999/xlink" xlink:title="apicolateral lobe" id="ABBRID0EZJAG" xlink:type="simple">cl</abbrev></bold>). Telopodite longer than coxite, slender throughout, setose in basal half, with a prominent, digitiform, lateral, distofemoral process (<bold><abbrev xmlns:xlink="http://www.w3.org/1999/xlink" xlink:title="distofemoral process" id="ABBRID0E5JAG" xlink:type="simple">dp</abbrev></bold>) at about midway. Acropodite with a micropapillate process (<bold><abbrev xmlns:xlink="http://www.w3.org/1999/xlink" xlink:title="micropapillate process" id="ABBRID0EDKAG" xlink:type="simple">pp</abbrev></bold>) at base and a dorsolateral tooth (<bold>t1</bold>) subapically, tip slightly bifid; seminal groove terminating in a hairpad at a small triangular tooth (<bold>t2</bold>) subapically.</p><fig id="F7" position="float" orientation="portrait"><label>Figure 7.</label><caption><p>
                  <italic><tp:taxon-name><tp:taxon-name-part taxon-name-part-type="genus">Eutrichodesmus</tp:taxon-name-part> <tp:taxon-name-part taxon-name-part-type="species">deporatus</tp:taxon-name-part></tp:taxon-name></italic> sp. n., ♂ paratype from Cave Tham Pathok. <bold>A–B</bold> right gonopod, lateral and mesal views, respectively. Abbreviations: <abbrev xmlns:xlink="http://www.w3.org/1999/xlink" xlink:title="apicolateral lobe" id="ABBRID0EALAG" xlink:type="simple">cl</abbrev> = coxal lobe; <abbrev xmlns:xlink="http://www.w3.org/1999/xlink" xlink:title="distofemoral process" id="ABBRID0EELAG" xlink:type="simple">dp</abbrev> = distofemoral process; <abbrev xmlns:xlink="http://www.w3.org/1999/xlink" xlink:title="micropapillate process" id="ABBRID0EILAG" xlink:type="simple">pp</abbrev> = papillae process; t1–2 = teeth 1–2.</p></caption><graphic xmlns:xlink="http://www.w3.org/1999/xlink" xlink:href="zookeys-660-043-g007.jpg" position="float" orientation="portrait" xlink:type="simple" id="oo_125488.jpg"/></fig></tp:treatment-sec><tp:treatment-sec sec-type="remarks" id="SECID0ERLAG"><title>Remarks.</title><p>The specimens come from the Cave Tham Pathok which is about 100 meters long, and the temperature inside is about 15 °C. The animals were found living at a small waterfall at a distance of 20 meters from the entrance. In addition, <italic><tp:taxon-name><tp:taxon-name-part taxon-name-part-type="genus">Heteropoda</tp:taxon-name-part></tp:taxon-name></italic> spp. (<tp:taxon-name><tp:taxon-name-part taxon-name-part-type="class">Arachnida</tp:taxon-name-part></tp:taxon-name>) and <italic><tp:taxon-name><tp:taxon-name-part taxon-name-part-type="genus">Glyphiulus</tp:taxon-name-part></tp:taxon-name></italic> sp. (<tp:taxon-name><tp:taxon-name-part taxon-name-part-type="class">Diplopoda</tp:taxon-name-part></tp:taxon-name>, <tp:taxon-name><tp:taxon-name-part taxon-name-part-type="family">Cambalopsidae</tp:taxon-name-part></tp:taxon-name>) were found in the cave (<xref ref-type="bibr" rid="B43">Steinmetz 2007</xref>).</p><p>The pallid body and long legs suggest that <italic><tp:taxon-name><tp:taxon-name-part taxon-name-part-type="genus">Eutrichodesmus</tp:taxon-name-part> <tp:taxon-name-part taxon-name-part-type="species">deporatus</tp:taxon-name-part></tp:taxon-name></italic> sp. n. is most likely a troglobite.</p></tp:treatment-sec><tp:treatment-sec><!--Section generated to contain objects referenced in tp:taxon-treatment.--><fig id="F1" position="float" orientation="portrait"><label>Figure 1.</label><caption><p>Habitus photographs. <bold>A</bold> <italic><tp:taxon-name><tp:taxon-name-part taxon-name-part-type="genus">Eutrichodesmus</tp:taxon-name-part> <tp:taxon-name-part taxon-name-part-type="species">steineri</tp:taxon-name-part></tp:taxon-name></italic> sp. n., male paratype (<named-content xmlns:xlink="http://www.w3.org/1999/xlink" content-type="dwc:institutional_code" xlink:type="simple">SMF</named-content>) from Cave Tham Dout, ventrolateral view <bold>B</bold> <italic><tp:taxon-name><tp:taxon-name-part taxon-name-part-type="genus">Eutrichodesmus</tp:taxon-name-part> <tp:taxon-name-part taxon-name-part-type="species">deporatus</tp:taxon-name-part></tp:taxon-name></italic> sp. n., a male ecological photo from Cave Tham Pathok, sublateral view <bold>C</bold> <italic><tp:taxon-name><tp:taxon-name-part taxon-name-part-type="genus">Eutrichodesmus</tp:taxon-name-part> <tp:taxon-name-part taxon-name-part-type="species">paraster</tp:taxon-name-part></tp:taxon-name></italic> sp. n., male holotype (<named-content xmlns:xlink="http://www.w3.org/1999/xlink" content-type="dwc:institutional_code" xlink:type="simple">SMF</named-content>) from Cave Tham Long Puang, lateral view <bold>D</bold> <italic><tp:taxon-name><tp:taxon-name-part taxon-name-part-type="genus">Eutrichodesmus</tp:taxon-name-part> <tp:taxon-name-part taxon-name-part-type="species">parvus</tp:taxon-name-part></tp:taxon-name></italic> sp. n., male paratype (<named-content xmlns:xlink="http://www.w3.org/1999/xlink" content-type="dwc:institutional_code" xlink:type="simple">ZFMK</named-content>) from Cave Tham Nam Long, lateral view.</p></caption><graphic xmlns:xlink="http://www.w3.org/1999/xlink" xlink:href="zookeys-660-043-g001.jpg" position="float" orientation="portrait" xlink:type="simple" id="oo_125482.jpg"/></fig></tp:treatment-sec><ref-list><ref id="B43"><mixed-citation xmlns:xlink="http://www.w3.org/1999/xlink" xlink:type="simple">
          <person-group><name name-style="western"><surname>Steinmetz</surname><given-names>FJ</given-names></name></person-group> (<year>2007</year>) <article-title>Untersuchungen einer neuen <italic><tp:taxon-name><tp:taxon-name-part taxon-name-part-type="genus">Heteropoda</tp:taxon-name-part></tp:taxon-name></italic>-Spezies anhand von Morphologie, Ökologie und Paarungsverhalten (<tp:taxon-name><tp:taxon-name-part taxon-name-part-type="order">Araneae</tp:taxon-name-part></tp:taxon-name>: <tp:taxon-name><tp:taxon-name-part taxon-name-part-type="family">Sparassidae</tp:taxon-name-part></tp:taxon-name>: <tp:taxon-name><tp:taxon-name-part taxon-name-part-type="subfamily">Heteropodinae</tp:taxon-name-part></tp:taxon-name>)</article-title>. <source>Diploma Thesis</source>, <publisher-name>Free University of Berlin</publisher-name>, <fpage>1</fpage>–<lpage>59</lpage>.</mixed-citation></ref></ref-list></tp:taxon-treatment>
