# Supplementary material for: Four new species of the millipede genus Eutrichodesmus Silvestri, 1910 from Laos, including two with reduced ozopores (Diplopoda, Polydesmida, Haplodesmidae)
Source: Zookeys. 2017 Mar 8;(660):43–65. doi: 10.3897/zookeys.660.11780 (PMC5549529; doi:10.3897/zookeys.660.11780)
Supplement: XML Treatment for Eutrichodesmus paraster [file zookeys.660.11780-treatment3.xml]

<!DOCTYPE tp:taxon-treatment
  PUBLIC "-//TaxonX//DTD Taxonomic Treatment Publishing DTD v0 20100105//EN" "tax-treatment-NSO.dtd">
<tp:taxon-treatment xmlns:tp="http://www.plazi.org/taxpub"><tp:treatment-meta><kwd-group><label>Taxon classification</label><kwd><named-content xmlns:xlink="http://www.w3.org/1999/xlink" content-type="kingdom">Animalia</named-content></kwd><kwd><named-content xmlns:xlink="http://www.w3.org/1999/xlink" content-type="order">Polydesmida</named-content></kwd><kwd><named-content xmlns:xlink="http://www.w3.org/1999/xlink" content-type="family">Haplodesmidae</named-content></kwd></kwd-group><mixed-citation publication-type="journal"><person-group><name><surname>Liu</surname><given-names>Weixin</given-names></name><name><surname>Golovatch</surname><given-names>Sergei</given-names></name><name><surname>Wesener</surname><given-names>Thomas</given-names></name></person-group><article-title>Four new species of the millipede genus <italic><tp:taxon-name><tp:taxon-name-part taxon-name-part-type="genus">Eutrichodesmus</tp:taxon-name-part></tp:taxon-name></italic> Silvestri, 1910 from Laos, including two with reduced ozopores (<tp:taxon-name><tp:taxon-name-part taxon-name-part-type="class">Diplopoda</tp:taxon-name-part></tp:taxon-name>, <tp:taxon-name><tp:taxon-name-part taxon-name-part-type="order">Polydesmida</tp:taxon-name-part></tp:taxon-name>, <tp:taxon-name><tp:taxon-name-part taxon-name-part-type="family">Haplodesmidae</tp:taxon-name-part></tp:taxon-name>)</article-title><source>Zookeys</source><day>8</day><month>3</month><year>2017</year><volume>2017</volume><issue>660</issue><fpage>43</fpage><lpage>65</lpage><pub-id pub-id-type="doi">10.3897/zookeys.660.11780</pub-id></mixed-citation></tp:treatment-meta><tp:nomenclature><tp:taxon-name>
              <tp:taxon-name-part taxon-name-part-type="genus">Eutrichodesmus</tp:taxon-name-part>
              <tp:taxon-name-part taxon-name-part-type="species">paraster</tp:taxon-name-part>
              <object-id xmlns:xlink="http://www.w3.org/1999/xlink" content-type="zoobank" xlink:type="simple">http://zoobank.org/7EC7CE3B-1990-49E5-953C-B0B8D5B46DEB</object-id>
            </tp:taxon-name><tp:taxon-authority>Liu &amp; Wesener</tp:taxon-authority><tp:taxon-status xmlns:xlink="http://www.w3.org/1999/xlink" xlink:type="simple">sp. n.</tp:taxon-status><xref ref-type="fig" rid="F1">Figs 1C</xref><xref ref-type="fig" rid="F8">, 8</xref><xref ref-type="fig" rid="F9">, 9</xref><xref ref-type="fig" rid="F10">, 10</xref></tp:nomenclature><tp:treatment-sec sec-type="material" id="SECID0E5OAG"><title>Material examined.</title><p>Holotype male (<abbrev xmlns:xlink="http://www.w3.org/1999/xlink" xlink:title="Scanning electron microscopy" id="ABBRID0EEPAG" xlink:type="simple">SEM</abbrev>), (<named-content xmlns:xlink="http://www.w3.org/1999/xlink" content-type="dwc:institutional_code" xlink:type="simple">SMF</named-content>), Laos, Huaphan Prov., Xop, Cave Tham Long Puang (F 48-123-001), <named-content xmlns:xlink="http://www.w3.org/1999/xlink" content-type="dwc:verbatimCoordinates" xlink:type="simple"><named-content content-type="geo-json" specific-use="{&#34;type&#34;:&#34;Point&#34;,&#34;coordinates&#34;:[103.362333,20.473806]}" id="NCID0EQPAG" xlink:type="simple">N20°28'25.7", E103°21'44.4"</named-content></named-content>, 16.I.2009, coll. H. Steiner (101/09-).</p></tp:treatment-sec><tp:treatment-sec sec-type="Paratypes" id="SECID0EVPAG"><title>Paratypes.</title><p>1 female (<named-content xmlns:xlink="http://www.w3.org/1999/xlink" content-type="dwc:institutional_code" xlink:type="simple">SMF</named-content>), same data as holotype; 1 juvenile (<named-content xmlns:xlink="http://www.w3.org/1999/xlink" content-type="dwc:institutional_code" xlink:type="simple">ZFMK</named-content> MYR6131), same data.</p></tp:treatment-sec><tp:treatment-sec sec-type="etymology" id="SECID0EFQAG"><title>Etymology.</title><p>To emphasize the similarity to <italic><tp:taxon-name><tp:taxon-name-part taxon-name-part-type="genus">Eutrichodesmus</tp:taxon-name-part> <tp:taxon-name-part taxon-name-part-type="species">aster</tp:taxon-name-part></tp:taxon-name></italic> Golovatch, Geoffroy, Mauriès &amp; VandenSpiegel, 2009; adjective.</p></tp:treatment-sec><tp:treatment-sec sec-type="diagnosis" id="SECID0EWQAG"><title>Diagnosis.</title><p>Differs from other species of the genus primarily by the completely reduced ozopores. Superficially very similar to <italic><tp:taxon-name><tp:taxon-name-part taxon-name-part-type="genus">Eutrichodesmus</tp:taxon-name-part> <tp:taxon-name-part taxon-name-part-type="species">aster</tp:taxon-name-part></tp:taxon-name></italic>, but distinguished from the latter through the smaller body, laterally 3-lobulated paraterga, and the relatively complex gonopod showing a large, laterally denticulate, distofemoral process; the acropodite subapically has a very small mesal tooth and an evident, digitiform, dorsal lobule. See also Key above.</p></tp:treatment-sec><tp:treatment-sec sec-type="description" id="SECID0EHRAG"><title>Description.</title><p>Length of adults ca. 8.0 mm (holotype) or 9.0 mm (paratype), width 1.0 mm and 2.5 mm on midbody pro- and metazona, respectively.</p><p>Coloration uniformly pallid (Fig. <xref ref-type="fig" rid="F1">1C</xref>).</p><p>Adults with 20 segments (Fig. <xref ref-type="fig" rid="F1">1C</xref>), body conglobation complete.</p><p>Antennae short, but slender; in length, antennomere 6 = 3 &gt; 2 &gt; 4 = 5 &gt; 7 &gt; 1 (Fig. <xref ref-type="fig" rid="F9">9A</xref>).</p><p>Labrum with three teeth (Fig. <xref ref-type="fig" rid="F8">8A</xref>).</p><fig id="F8" position="float" orientation="portrait"><label>Figure 8.</label><caption><p>
                  <italic><tp:taxon-name><tp:taxon-name-part taxon-name-part-type="genus">Eutrichodesmus</tp:taxon-name-part> <tp:taxon-name-part taxon-name-part-type="species">paraster</tp:taxon-name-part></tp:taxon-name></italic> sp. n., <abbrev xmlns:xlink="http://www.w3.org/1999/xlink" xlink:title="Scanning electron microscopy" id="ABBRID0EXSAG" xlink:type="simple">SEM</abbrev>, male holotype from Cave Tham Long Puang. <bold>A</bold> head (H), subfrontal view <bold>B</bold> collum (<abbrev xmlns:xlink="http://www.w3.org/1999/xlink" xlink:title="collum" id="ABBRID0E6SAG" xlink:type="simple">Co</abbrev>) and segments 2–3 (m2–m3 = metaterga 2, 3), dorsal view <bold>C</bold> collum (<abbrev xmlns:xlink="http://www.w3.org/1999/xlink" xlink:title="collum" id="ABBRID0EFTAG" xlink:type="simple">Co</abbrev>), dorsal view <bold>D</bold> segments 4 and 5 (m4–m5 = metaterga 4, 5), dorsal view <bold>E</bold> segment 4 (m4 = metatergum 4), dorsal view <bold>F</bold> cross-section of segment 6, caudal view <bold>G</bold> prozonum 5, dorsal view <bold>H</bold> segments 17–19 and telson, lateral view (m17–m19 = metaterga 17–19) <bold>I</bold> telson, ventral view.</p></caption><graphic xmlns:xlink="http://www.w3.org/1999/xlink" xlink:href="zookeys-660-043-g008.jpg" position="float" orientation="portrait" xlink:type="simple" id="oo_125490.jpg"/></fig><p>Head (Fig. <xref ref-type="fig" rid="F8">8A</xref>), bacilliform sensilla on antennae (Fig. <xref ref-type="fig" rid="F9">9A</xref>), gnathochilarium (Fig. <xref ref-type="fig" rid="F9">9B</xref>), mandibles (Fig. <xref ref-type="fig" rid="F9">9D</xref>), prozona (Fig. <xref ref-type="fig" rid="F8">8G</xref>), endoterga (Fig. <xref ref-type="fig" rid="F9">9J</xref>), metatergal setae <!--PageBreak-->(Fig. <xref ref-type="fig" rid="F9">9E</xref>), sterna (Fig. <xref ref-type="fig" rid="F8">8F</xref>), pleurosternal keels, stigmata (Fig. <xref ref-type="fig" rid="F9">9K</xref>), legs (Fig. <xref ref-type="fig" rid="F9">9H</xref>), gonopod aperture, telson (Fig. <xref ref-type="fig" rid="F8">8I</xref>) and vulvae (Fig. <xref ref-type="fig" rid="F9">9I</xref>) all similar to those in <italic><tp:taxon-name><tp:taxon-name-part taxon-name-part-type="genus">Eutrichodesmus</tp:taxon-name-part> <tp:taxon-name-part taxon-name-part-type="species">steineri</tp:taxon-name-part></tp:taxon-name></italic> sp. n.</p><p>Collum subtrapeziform, with six transverse rows of round microvillose tubercles (Fig. <xref ref-type="fig" rid="F8">8B–C</xref>).</p><p>Stricture between pro- and metazona broad and shallow, more finely alveolate-microgranulate than prozona (Fig. <xref ref-type="fig" rid="F8">8G</xref>). Limbus regularly microcrenulate (Fig. <xref ref-type="fig" rid="F9">9G</xref>).</p><fig id="F9" position="float" orientation="portrait"><label>Figure 9.</label><caption><p>
                  <italic><tp:taxon-name><tp:taxon-name-part taxon-name-part-type="genus">Eutrichodesmus</tp:taxon-name-part> <tp:taxon-name-part taxon-name-part-type="species">paraster</tp:taxon-name-part></tp:taxon-name></italic> sp. n., <abbrev xmlns:xlink="http://www.w3.org/1999/xlink" xlink:title="Scanning electron microscopy" id="ABBRID0E3WAG" xlink:type="simple">SEM</abbrev>, male holotype from Cave Tham Long Puang. <bold>A</bold> right antenna, lateral view (a1–a7 = antennomeres 2–7) <bold>B</bold> gnathochilarium, ventral view (<abbrev xmlns:xlink="http://www.w3.org/1999/xlink" xlink:title="lateral palpus" id="ABBRID0EEXAG" xlink:type="simple">lp</abbrev> = lateral palpus; <abbrev xmlns:xlink="http://www.w3.org/1999/xlink" xlink:title="inner palpus" id="ABBRID0EIXAG" xlink:type="simple">ip</abbrev> = inner palpus; <abbrev xmlns:xlink="http://www.w3.org/1999/xlink" xlink:title="stipites" id="ABBRID0EMXAG" xlink:type="simple">st</abbrev> = stipites; <abbrev xmlns:xlink="http://www.w3.org/1999/xlink" xlink:title="lamellae linguales" id="ABBRID0EQXAG" xlink:type="simple">ll</abbrev> = lamellae linguales; m = mentum) <bold>C</bold> paratergum 2 (p2), dorsal view <bold>D</bold> right mandible, general view (<abbrev xmlns:xlink="http://www.w3.org/1999/xlink" xlink:title="external tooth" id="ABBRID0EYXAG" xlink:type="simple">et</abbrev> = external tooth; <abbrev xmlns:xlink="http://www.w3.org/1999/xlink" xlink:title="internal tooth" id="ABBRID0E3XAG" xlink:type="simple">it</abbrev> = internal tooth; <abbrev xmlns:xlink="http://www.w3.org/1999/xlink" xlink:title="pectinate lamellae" id="ABBRID0EAYAG" xlink:type="simple">pl</abbrev> = pectinate lamellae; <abbrev xmlns:xlink="http://www.w3.org/1999/xlink" xlink:title="intermediate area" id="ABBRID0EEYAG" xlink:type="simple">ia</abbrev> = intermediate area; <abbrev xmlns:xlink="http://www.w3.org/1999/xlink" xlink:title="molar plate" id="ABBRID0EIYAG" xlink:type="simple">mp</abbrev> = molar plate) <bold>E</bold> a seta (<abbrev xmlns:xlink="http://www.w3.org/1999/xlink" xlink:title="seta" id="ABBRID0EOYAG" xlink:type="simple">se</abbrev>) on metatergum 18 <bold>F</bold> paraterga 17 (p17) and 18 (p18), lateral view <bold>G</bold> limbus of metatergum 5, dorsal view <bold>H</bold> midbody leg, frontal view (<abbrev xmlns:xlink="http://www.w3.org/1999/xlink" xlink:title="femur" id="ABBRID0EYYAG" xlink:type="simple">fe</abbrev> = femur; <abbrev xmlns:xlink="http://www.w3.org/1999/xlink" xlink:title="tarsus" id="ABBRID0E3YAG" xlink:type="simple">ta</abbrev> = tarsus) <bold>I</bold> female paratype, vulvae, general view (<abbrev xmlns:xlink="http://www.w3.org/1999/xlink" xlink:title="operculum" id="ABBRID0ECZAG" xlink:type="simple">op</abbrev> = operculum; b = bursa) <bold>J</bold> endotergum 5 <bold>K</bold> stigmata (st), ventral view.</p></caption><graphic xmlns:xlink="http://www.w3.org/1999/xlink" xlink:href="zookeys-660-043-g009.jpg" position="float" orientation="portrait" xlink:type="simple" id="oo_125493.jpg"/></fig><p>Front margin of metaterga 2–4 strongly elevated, each latter with three transverse mixostictic rows of similar tubercles (Fig. <xref ref-type="fig" rid="F8">8B, D–E</xref>). Following metaterga with three transverse rows of small, flattened, microvillose tuberculations (Figs <xref ref-type="fig" rid="F8">8D</xref>, <xref ref-type="fig" rid="F9">9E</xref>). Metaterga 4–19 each with a very high mid-dorsal projection, slightly smaller on metatergum 4 (Fig. <xref ref-type="fig" rid="F8">8D–F, H</xref>); tip of projections usually bilobed, always bilobed on each side on <!--PageBreak-->metaterga 5 and 6 (Fig. <xref ref-type="fig" rid="F8">8D</xref>). Projections upright, directed slightly caudad only on metatergum 19 (Fig. <xref ref-type="fig" rid="F8">8H</xref>).</p><p>Paraterga 2 strongly enlarged, vaguely 4-lobulated laterally (Fig. <xref ref-type="fig" rid="F9">9C</xref>). Following paraterga bi- or trilobate laterally in anterior and posterior parts of body, respectively, each with two small caudal lobulations (Figs <xref ref-type="fig" rid="F1">1C</xref>, <xref ref-type="fig" rid="F9">9F</xref>).</p><p>Ozopores absent.</p><p>Gonopods (Fig. <xref ref-type="fig" rid="F10">10</xref>) relatively complex. Coxae large, micropapillate and sparsely setose ventrolaterally, with two small apicolateral lobes (<bold><abbrev xmlns:xlink="http://www.w3.org/1999/xlink" xlink:title="apicolateral lobe" id="ABBRID0EB2AG" xlink:type="simple">cl</abbrev></bold>). Telopodite slightly longer than coxite, slender throughout, setose in basal half, with a prominent, laterally denticulate, distofemoral process (<bold><abbrev xmlns:xlink="http://www.w3.org/1999/xlink" xlink:title="distofemoral process" id="ABBRID0EG2AG" xlink:type="simple">dp</abbrev></bold>) at about midway. Acropodite twisted, subapically with a very small mesal tooth (<bold>t</bold>) and an evident digitiform lobule (<bold><abbrev xmlns:xlink="http://www.w3.org/1999/xlink" xlink:title="lobule" id="ABBRID0EN2AG" xlink:type="simple">lo</abbrev></bold>) dorsally; seminal groove terminating subapically in a hairpad.</p><fig id="F10" position="float" orientation="portrait"><label>Figure 10.</label><caption><p>
                  <italic><tp:taxon-name><tp:taxon-name-part taxon-name-part-type="genus">Eutrichodesmus</tp:taxon-name-part> <tp:taxon-name-part taxon-name-part-type="species">paraster</tp:taxon-name-part></tp:taxon-name></italic> sp. n., male holotype from Cave Tham Long Puang. <bold>A–B</bold> right gonopod, lateral and mesal views, respectively <bold>C</bold> distofemoral process, subventral view. Abbreviations: <abbrev xmlns:xlink="http://www.w3.org/1999/xlink" xlink:title="apicolateral lobe" id="ABBRID0EI3AG" xlink:type="simple">cl</abbrev> = coxal lobe; <abbrev xmlns:xlink="http://www.w3.org/1999/xlink" xlink:title="distofemoral process" id="ABBRID0EM3AG" xlink:type="simple">dp</abbrev> = distofemoral process; <abbrev xmlns:xlink="http://www.w3.org/1999/xlink" xlink:title="lobule" id="ABBRID0EQ3AG" xlink:type="simple">lo</abbrev> = lobule; t = tooth.</p></caption><graphic xmlns:xlink="http://www.w3.org/1999/xlink" xlink:href="zookeys-660-043-g010.jpg" position="float" orientation="portrait" xlink:type="simple" id="oo_125495.jpg"/></fig></tp:treatment-sec><tp:treatment-sec sec-type="remarks" id="SECID0EZ3AG"><title>Remarks.</title><p>As this species was collected in a cave, and has a pallid body <abbrev xmlns:xlink="http://www.w3.org/1999/xlink" xlink:title="internal tooth" id="ABBRID0E63AG" xlink:type="simple">it</abbrev> appears to be a real troglobite. The absence of ozopores is unique for the family <tp:taxon-name><tp:taxon-name-part taxon-name-part-type="family">Haplodesmidae</tp:taxon-name-part></tp:taxon-name>.</p><!--PageBreak--></tp:treatment-sec><tp:treatment-sec><!--Section generated to contain objects referenced in tp:taxon-treatment.--><fig id="F1" position="float" orientation="portrait"><label>Figure 1.</label><caption><p>Habitus photographs. <bold>A</bold> <italic><tp:taxon-name><tp:taxon-name-part taxon-name-part-type="genus">Eutrichodesmus</tp:taxon-name-part> <tp:taxon-name-part taxon-name-part-type="species">steineri</tp:taxon-name-part></tp:taxon-name></italic> sp. n., male paratype (<named-content xmlns:xlink="http://www.w3.org/1999/xlink" content-type="dwc:institutional_code" xlink:type="simple">SMF</named-content>) from Cave Tham Dout, ventrolateral view <bold>B</bold> <italic><tp:taxon-name><tp:taxon-name-part taxon-name-part-type="genus">Eutrichodesmus</tp:taxon-name-part> <tp:taxon-name-part taxon-name-part-type="species">deporatus</tp:taxon-name-part></tp:taxon-name></italic> sp. n., a male ecological photo from Cave Tham Pathok, sublateral view <bold>C</bold> <italic><tp:taxon-name><tp:taxon-name-part taxon-name-part-type="genus">Eutrichodesmus</tp:taxon-name-part> <tp:taxon-name-part taxon-name-part-type="species">paraster</tp:taxon-name-part></tp:taxon-name></italic> sp. n., male holotype (<named-content xmlns:xlink="http://www.w3.org/1999/xlink" content-type="dwc:institutional_code" xlink:type="simple">SMF</named-content>) from Cave Tham Long Puang, lateral view <bold>D</bold> <italic><tp:taxon-name><tp:taxon-name-part taxon-name-part-type="genus">Eutrichodesmus</tp:taxon-name-part> <tp:taxon-name-part taxon-name-part-type="species">parvus</tp:taxon-name-part></tp:taxon-name></italic> sp. n., male paratype (<named-content xmlns:xlink="http://www.w3.org/1999/xlink" content-type="dwc:institutional_code" xlink:type="simple">ZFMK</named-content>) from Cave Tham Nam Long, lateral view.</p></caption><graphic xmlns:xlink="http://www.w3.org/1999/xlink" xlink:href="zookeys-660-043-g001.jpg" position="float" orientation="portrait" xlink:type="simple" id="oo_125482.jpg"/></fig></tp:treatment-sec></tp:taxon-treatment>
