# Supplementary material for: Four new species of the millipede genus Eutrichodesmus Silvestri, 1910 from Laos, including two with reduced ozopores (Diplopoda, Polydesmida, Haplodesmidae)
Source: Zookeys. 2017 Mar 8;(660):43–65. doi: 10.3897/zookeys.660.11780 (PMC5549529; doi:10.3897/zookeys.660.11780)
Supplement: XML Treatment for Eutrichodesmus parvus [file zookeys.660.11780-treatment4.xml]

<!DOCTYPE tp:taxon-treatment
  PUBLIC "-//TaxonX//DTD Taxonomic Treatment Publishing DTD v0 20100105//EN" "tax-treatment-NSO.dtd">
<tp:taxon-treatment xmlns:tp="http://www.plazi.org/taxpub"><tp:treatment-meta><kwd-group><label>Taxon classification</label><kwd><named-content xmlns:xlink="http://www.w3.org/1999/xlink" content-type="kingdom">Animalia</named-content></kwd><kwd><named-content xmlns:xlink="http://www.w3.org/1999/xlink" content-type="order">Polydesmida</named-content></kwd><kwd><named-content xmlns:xlink="http://www.w3.org/1999/xlink" content-type="family">Haplodesmidae</named-content></kwd></kwd-group><mixed-citation publication-type="journal"><person-group><name><surname>Liu</surname><given-names>Weixin</given-names></name><name><surname>Golovatch</surname><given-names>Sergei</given-names></name><name><surname>Wesener</surname><given-names>Thomas</given-names></name></person-group><article-title>Four new species of the millipede genus <italic><tp:taxon-name><tp:taxon-name-part taxon-name-part-type="genus">Eutrichodesmus</tp:taxon-name-part></tp:taxon-name></italic> Silvestri, 1910 from Laos, including two with reduced ozopores (<tp:taxon-name><tp:taxon-name-part taxon-name-part-type="class">Diplopoda</tp:taxon-name-part></tp:taxon-name>, <tp:taxon-name><tp:taxon-name-part taxon-name-part-type="order">Polydesmida</tp:taxon-name-part></tp:taxon-name>, <tp:taxon-name><tp:taxon-name-part taxon-name-part-type="family">Haplodesmidae</tp:taxon-name-part></tp:taxon-name>)</article-title><source>Zookeys</source><day>8</day><month>3</month><year>2017</year><volume>2017</volume><issue>660</issue><fpage>43</fpage><lpage>65</lpage><pub-id pub-id-type="doi">10.3897/zookeys.660.11780</pub-id></mixed-citation></tp:treatment-meta><tp:nomenclature><tp:taxon-name>
              <tp:taxon-name-part taxon-name-part-type="genus">Eutrichodesmus</tp:taxon-name-part>
              <tp:taxon-name-part taxon-name-part-type="species">parvus</tp:taxon-name-part>
              <object-id xmlns:xlink="http://www.w3.org/1999/xlink" content-type="zoobank" xlink:type="simple">http://zoobank.org/09C6E621-12C0-4837-A231-99A692E135C2</object-id>
            </tp:taxon-name><tp:taxon-authority>Liu &amp; Wesener</tp:taxon-authority><tp:taxon-status xmlns:xlink="http://www.w3.org/1999/xlink" xlink:type="simple">sp. n.</tp:taxon-status><xref ref-type="fig" rid="F1">Figs 1D</xref><xref ref-type="fig" rid="F11">, 11</xref><xref ref-type="fig" rid="F12">, 12</xref><xref ref-type="fig" rid="F13">, 13</xref><!--PageBreak--></tp:nomenclature><tp:treatment-sec sec-type="material" id="SECID0ED6AG"><title>Material examined.</title><p>Holotype male (<named-content xmlns:xlink="http://www.w3.org/1999/xlink" content-type="dwc:institutional_code" xlink:type="simple">SMF</named-content>), Laos, Huaphan Prov., Cave Tham Nam Long (F 48-125-007), N 20°27'50.3", E 104°9'10.7", 10.I.2008, coll. H. Steiner (133/08-).</p></tp:treatment-sec><tp:treatment-sec sec-type="Paratypes" id="SECID0EO6AG"><title>Paratypes.</title><p>1 male (<abbrev xmlns:xlink="http://www.w3.org/1999/xlink" xlink:title="Scanning electron microscopy" id="ABBRID0EU6AG" xlink:type="simple">SEM</abbrev>), (<named-content xmlns:xlink="http://www.w3.org/1999/xlink" content-type="dwc:institutional_code" xlink:type="simple">ZFMK</named-content> MYR6132), 1 female (<named-content xmlns:xlink="http://www.w3.org/1999/xlink" content-type="dwc:institutional_code" xlink:type="simple">ZFMK</named-content> MYR6128), same data as holotype; 2 females (<named-content xmlns:xlink="http://www.w3.org/1999/xlink" content-type="dwc:institutional_code" xlink:type="simple">SMF</named-content>), same data.</p></tp:treatment-sec><tp:treatment-sec sec-type="etymology" id="SECID0EHABG"><title>Etymology.</title><p>To emphasize the very small body of this species; adjective.</p></tp:treatment-sec><tp:treatment-sec sec-type="diagnosis" id="SECID0EMABG"><title>Diagnosis.</title><p>Differs from other species of the genus in the very small body (4.0–5.0 mm long), three regular transverse rows of round microvillose tubercles on metaterga, short paraterga, as well as the relatively complex gonopod with a large, laterally denticulate, distofemoral process; the acropodite subapically has a small dorsal tooth and an evident, digitiform, ventral lobe; the seminal groove is devoid of a hairpad near the place of its termination. See also Key above.</p><!--PageBreak--></tp:treatment-sec><tp:treatment-sec sec-type="description" id="SECID0ESABG"><title>Description.</title><p>Length of adults of both sexes ca .4.0–5.0 mm, width 0.3–0.4 mm and 0.6–0.8 mm on midbody pro- and metazona, respectively.</p><p>Coloration uniformly light yellow-brown with pallid antennae (Fig. <xref ref-type="fig" rid="F1">1D</xref>).</p><p>Adults with 20 segments (Fig. <xref ref-type="fig" rid="F1">1D</xref>), body subcylindrical, conglobation incomplete.</p><p>Antennae short (Fig. <xref ref-type="fig" rid="F1">1D</xref>); in length, antennomere 6 &gt; 5 &gt; 2 &gt; 3 = 4 &gt; 7 &gt; 1.</p><p>Labrum with three teeth (Fig. <xref ref-type="fig" rid="F11">11A</xref>).</p><fig id="F11" position="float" orientation="portrait"><label>Figure 11.</label><caption><p>
                  <italic><tp:taxon-name><tp:taxon-name-part taxon-name-part-type="genus">Eutrichodesmus</tp:taxon-name-part> <tp:taxon-name-part taxon-name-part-type="species">parvus</tp:taxon-name-part></tp:taxon-name></italic> sp. n., <abbrev xmlns:xlink="http://www.w3.org/1999/xlink" xlink:title="Scanning electron microscopy" id="ABBRID0ECCBG" xlink:type="simple">SEM</abbrev>, male paratype from Cave Tham Nam Long. <bold>A</bold> head (H), frontal view <bold>B</bold> segments 3–6, subdorsal view <bold>C</bold> telson, subventral view <bold>D</bold> spinneret (sp), detail <bold>E</bold> collum (<abbrev xmlns:xlink="http://www.w3.org/1999/xlink" xlink:title="collum" id="ABBRID0EQCBG" xlink:type="simple">Co</abbrev>) and segment 2 (m2 = metatergum 2), dorsal view <bold>F</bold> segments 7–9, lateral view (m7–m9 = metaterga 7–9) <bold>G</bold> prozonum 2, dorsal view <bold>H</bold> segments 10–11, dorsal view <bold>I</bold> segments 13–15, dorsal view <bold>J</bold> segments 17–19 and telson, lateral view (m10–11, 13–15, 17–19 = metaterga 10, 11, 13–15, 17–19).</p></caption><graphic xmlns:xlink="http://www.w3.org/1999/xlink" xlink:href="zookeys-660-043-g011.jpg" position="float" orientation="portrait" xlink:type="simple" id="oo_125497.jpg"/></fig><p>Head (Fig. <xref ref-type="fig" rid="F11">11A</xref>), bacilliform sensilla of antenna (Fig. <xref ref-type="fig" rid="F12">12C</xref>), gnathochilarium (Fig. <xref ref-type="fig" rid="F12">12A</xref>), mandible (Fig. <xref ref-type="fig" rid="F12">12B</xref>), prozona (Fig. <xref ref-type="fig" rid="F11">11G</xref>), endoterga (Fig. <xref ref-type="fig" rid="F12">12F</xref>), sterna, pleurosternal keels, gonopod aperture (Fig. <xref ref-type="fig" rid="F11">11F</xref>), telson (Fig. <xref ref-type="fig" rid="F11">11C–D</xref>) and vulvae all similar to those in <italic><tp:taxon-name><tp:taxon-name-part taxon-name-part-type="genus">Eutrichodesmus</tp:taxon-name-part> <tp:taxon-name-part taxon-name-part-type="species">steineri</tp:taxon-name-part></tp:taxon-name></italic> sp. n.</p><!--PageBreak--><p>Collum semi-circular, with five transverse rows of round, small, microvillose tubercles (Fig. <xref ref-type="fig" rid="F11">11E</xref>). First row with 12 round tubercles (Fig. <xref ref-type="fig" rid="F11">11E</xref>).</p><p>Stricture between pro- and metazona broad and shallow, more finely alveolate-microgranular than prozona (Fig. <xref ref-type="fig" rid="F11">11G</xref>). Limbus regularly microcrenulate (Fig. <xref ref-type="fig" rid="F12">12E</xref>).</p><fig id="F12" position="float" orientation="portrait"><label>Figure 12.</label><caption><p>
                  <italic><tp:taxon-name><tp:taxon-name-part taxon-name-part-type="genus">Eutrichodesmus</tp:taxon-name-part> <tp:taxon-name-part taxon-name-part-type="species">parvus</tp:taxon-name-part></tp:taxon-name></italic> sp. n., <abbrev xmlns:xlink="http://www.w3.org/1999/xlink" xlink:title="Scanning electron microscopy" id="ABBRID0EYFBG" xlink:type="simple">SEM</abbrev>, male paratype from Cave Tham Nam Long. <bold>A</bold> gnathochilarium, ventral view (<abbrev xmlns:xlink="http://www.w3.org/1999/xlink" xlink:title="lateral palpus" id="ABBRID0E5FBG" xlink:type="simple">lp</abbrev> = lateral palpus; <abbrev xmlns:xlink="http://www.w3.org/1999/xlink" xlink:title="inner palpus" id="ABBRID0ECGBG" xlink:type="simple">ip</abbrev> = inner palpus; <abbrev xmlns:xlink="http://www.w3.org/1999/xlink" xlink:title="stipites" id="ABBRID0EGGBG" xlink:type="simple">st</abbrev> = stipites; <abbrev xmlns:xlink="http://www.w3.org/1999/xlink" xlink:title="lamellae linguales" id="ABBRID0EKGBG" xlink:type="simple">ll</abbrev> = lamellae linguales; m = mentum) <bold>B</bold> right mandible, general view (<abbrev xmlns:xlink="http://www.w3.org/1999/xlink" xlink:title="external tooth" id="ABBRID0EQGBG" xlink:type="simple">et</abbrev> = external tooth; <abbrev xmlns:xlink="http://www.w3.org/1999/xlink" xlink:title="internal tooth" id="ABBRID0EUGBG" xlink:type="simple">it</abbrev> = internal tooth; <abbrev xmlns:xlink="http://www.w3.org/1999/xlink" xlink:title="pectinate lamellae" id="ABBRID0EYGBG" xlink:type="simple">pl</abbrev> = pectinate lamellae; <abbrev xmlns:xlink="http://www.w3.org/1999/xlink" xlink:title="intermediate area" id="ABBRID0E3GBG" xlink:type="simple">ia</abbrev> = intermediate area; <abbrev xmlns:xlink="http://www.w3.org/1999/xlink" xlink:title="molar plate" id="ABBRID0EAHBG" xlink:type="simple">mp</abbrev> = molar plate) <bold>C</bold> tip of antenna, laterodorsal view (a6–a7 = antennomeres 6, 7) <bold>D</bold> a tubercle at fore margin of collum, dorsal view <bold>E</bold> limbus of metatergum 10, dorsal view <bold>F</bold> endotergum 9 <bold>G</bold> ozopore (o) on paratergum 17, general view <bold>H</bold> paratergum 17 (p17) and 18 (p18), lateral view <bold>I</bold> midbody leg, frontal view (<abbrev xmlns:xlink="http://www.w3.org/1999/xlink" xlink:title="femur" id="ABBRID0ESHBG" xlink:type="simple">fe</abbrev> = femur; <abbrev xmlns:xlink="http://www.w3.org/1999/xlink" xlink:title="tarsus" id="ABBRID0EWHBG" xlink:type="simple">ta</abbrev> = tarsus; <abbrev xmlns:xlink="http://www.w3.org/1999/xlink" xlink:title="apicolateral lobe" id="ABBRID0E1HBG" xlink:type="simple">cl</abbrev> = claw) <bold>J</bold> left gonopod, submesal view <bold>K</bold> half of left gonopod, detail (<abbrev xmlns:xlink="http://www.w3.org/1999/xlink" xlink:title="distofemoral process" id="ABBRID0ECIBG" xlink:type="simple">dp</abbrev> = distofemoral process; t = tooth).</p></caption><graphic xmlns:xlink="http://www.w3.org/1999/xlink" xlink:href="zookeys-660-043-g012.jpg" position="float" orientation="portrait" xlink:type="simple" id="oo_125499.jpg"/></fig><p>Metaterga 2 to pre-anal segment each with three transverse rows of high, round, regular, microvillose tubercles, usually about 5 + 5 per row (Figs <xref ref-type="fig" rid="F11">11</xref>–<xref ref-type="fig" rid="F12">12</xref>). Metatergal setae inconspicuous, mostly abraded.</p><p>Paraterga short, slightly extending down below level of venter, especially paraterga 18 and 19 being shorter with previous one (Figs <xref ref-type="fig" rid="F11">11J</xref>, <xref ref-type="fig" rid="F12">12H</xref>); usually trilobate laterally and with two caudal lobulations (Figs <xref ref-type="fig" rid="F11">11F, I, J</xref>, <xref ref-type="fig" rid="F12">12H</xref>).</p><p>Pore formula normal, ozopores distinct, located near top of caudolateral lobulation (Fig. <xref ref-type="fig" rid="F12">12G–H</xref>).</p><p>Legs long and slender, femur somewhat longer than tarsus (Fig. <xref ref-type="fig" rid="F12">12I</xref>).</p><p>Gonopods (Figs <xref ref-type="fig" rid="F12">12J–K</xref>, <xref ref-type="fig" rid="F13">13</xref>) relatively complex. Coxae large, micropapillate and setose ventrolaterally, with a large apicolateral lobe (<bold><abbrev xmlns:xlink="http://www.w3.org/1999/xlink" xlink:title="apicolateral lobe" id="ABBRID0E5JBG" xlink:type="simple">cl</abbrev></bold>). Telopodite slightly longer than coxite, slender throughout, setose in basal half, with a large, prominent, denticulate, <!--PageBreak-->lateral, distofemoral process (<bold><abbrev xmlns:xlink="http://www.w3.org/1999/xlink" xlink:title="distofemoral process" id="ABBRID0EFKBG" xlink:type="simple">dp</abbrev></bold>) at about midway. Acropodite subapically with a small tooth (<bold>t</bold>) dorsally and an evident digitiform lobe (<bold><abbrev xmlns:xlink="http://www.w3.org/1999/xlink" xlink:title="lobule" id="ABBRID0EMKBG" xlink:type="simple">lo</abbrev></bold>) ventrally; seminal groove terminating without hairpad.</p><fig id="F13" position="float" orientation="portrait"><label>Figure 13.</label><caption><p>
                  <italic><tp:taxon-name><tp:taxon-name-part taxon-name-part-type="genus">Eutrichodesmus</tp:taxon-name-part> <tp:taxon-name-part taxon-name-part-type="species">parvus</tp:taxon-name-part></tp:taxon-name></italic> sp. n., male paratype from Cave Tham Nam Long. <bold>A–B</bold> right gonopod, lateral and mesal views. Abbreviations: <abbrev xmlns:xlink="http://www.w3.org/1999/xlink" xlink:title="apicolateral lobe" id="ABBRID0EFLBG" xlink:type="simple">cl</abbrev> = coxal lobe; <abbrev xmlns:xlink="http://www.w3.org/1999/xlink" xlink:title="distofemoral process" id="ABBRID0EJLBG" xlink:type="simple">dp</abbrev> = distofemoral process; <abbrev xmlns:xlink="http://www.w3.org/1999/xlink" xlink:title="lobule" id="ABBRID0ENLBG" xlink:type="simple">lo</abbrev> = lobe; t = tooth.</p></caption><graphic xmlns:xlink="http://www.w3.org/1999/xlink" xlink:href="zookeys-660-043-g013.jpg" position="float" orientation="portrait" xlink:type="simple" id="oo_125501.jpg"/></fig></tp:treatment-sec><tp:treatment-sec><!--Section generated to contain objects referenced in tp:taxon-treatment.--><fig id="F1" position="float" orientation="portrait"><label>Figure 1.</label><caption><p>Habitus photographs. <bold>A</bold> <italic><tp:taxon-name><tp:taxon-name-part taxon-name-part-type="genus">Eutrichodesmus</tp:taxon-name-part> <tp:taxon-name-part taxon-name-part-type="species">steineri</tp:taxon-name-part></tp:taxon-name></italic> sp. n., male paratype (<named-content xmlns:xlink="http://www.w3.org/1999/xlink" content-type="dwc:institutional_code" xlink:type="simple">SMF</named-content>) from Cave Tham Dout, ventrolateral view <bold>B</bold> <italic><tp:taxon-name><tp:taxon-name-part taxon-name-part-type="genus">Eutrichodesmus</tp:taxon-name-part> <tp:taxon-name-part taxon-name-part-type="species">deporatus</tp:taxon-name-part></tp:taxon-name></italic> sp. n., a male ecological photo from Cave Tham Pathok, sublateral view <bold>C</bold> <italic><tp:taxon-name><tp:taxon-name-part taxon-name-part-type="genus">Eutrichodesmus</tp:taxon-name-part> <tp:taxon-name-part taxon-name-part-type="species">paraster</tp:taxon-name-part></tp:taxon-name></italic> sp. n., male holotype (<named-content xmlns:xlink="http://www.w3.org/1999/xlink" content-type="dwc:institutional_code" xlink:type="simple">SMF</named-content>) from Cave Tham Long Puang, lateral view <bold>D</bold> <italic><tp:taxon-name><tp:taxon-name-part taxon-name-part-type="genus">Eutrichodesmus</tp:taxon-name-part> <tp:taxon-name-part taxon-name-part-type="species">parvus</tp:taxon-name-part></tp:taxon-name></italic> sp. n., male paratype (<named-content xmlns:xlink="http://www.w3.org/1999/xlink" content-type="dwc:institutional_code" xlink:type="simple">ZFMK</named-content>) from Cave Tham Nam Long, lateral view.</p></caption><graphic xmlns:xlink="http://www.w3.org/1999/xlink" xlink:href="zookeys-660-043-g001.jpg" position="float" orientation="portrait" xlink:type="simple" id="oo_125482.jpg"/></fig></tp:treatment-sec></tp:taxon-treatment>
